# Supplementary material for: Ancient regulatory evolution shapes individual language abilities in present-day humans
Source: Sci Adv. 2026 Apr 22;12(17):eaed5260. doi: 10.1126/sciadv.aed5260 (PMC13101878; doi:10.1126/sciadv.aed5260)
Supplement: Supplementary file 2 — Tables S1 to S18 [file sciadv.aed5260_tables_s1_to_s18.zip]

Archive with 1 entries (1 files):
- aed5260_tables_s1_to_s18.xlsx
